# Supplementary material for: Adunctin E from Conamomum rubidum Induces Apoptosis in Lung Cancer via HSP90AA1 Modulation: A Network Pharmacology and In Vitro Study
Source: Int J Mol Sci. 2024 Oct 22;25(21):11368. doi: 10.3390/ijms252111368 (PMC11546842; doi:10.3390/ijms252111368)
Supplement: Supplementary file 1 [file ijms-25-11368-s001.zip]

Archive with 1 entries (1 files):
- ijms-3239007-supplementary.pdf
